# Supplementary material for: A retrospective study on the influence of siblings’ relatedness in Bolivian patients with chronic Chagas disease
Source: Parasit Vectors. 2019 May 24;12:260. doi: 10.1186/s13071-019-3518-4 (PMC6533702; doi:10.1186/s13071-019-3518-4)
Supplement: Supplementary file 1 — Additional file 1: Table S1. The deidentified full dataset used in the study. Last column “Phratry” indicates with a 0 those patients who had no relatives within the database and identifies with a number the different sets of siblings. [file 13071_2019_3518_MOESM1_ESM.xlsx]

## Sheet: Table S1
Additional file 1: Table S1. The deidentified full dataset used in the study.
SEX	ORIGIN	PRE-TREAT PCR	KUSCHNIR	ENEMA	ESOPHAGEAL	TREATMENT	ADVERSE EVENT	ADVERSE EVENT	PHRATRY
1: Man		1: Positive		1: Pathologic	1: Pathologic	1: Benznidazole	1: Yes	1: Rash
2: Woman		2: Negative		2: Normal	2: Normal	2: Nifurtimox	2: No	2: Pruritus
		3: Not available		3: Not available	3: Not available	3: Posaconazole		3: Xerostomy
								4: Headache
								5: Nausea and vomiting
								6: Dyspepsia
								7: Neuropathy
								8: Neutropenia
								9: Hepatotoxicity
								10: Other
2	Bolivia	2	0	2	2	1	1	2	0
2	Bolivia	2	1	1	2	1	2		0
2	Bolivia	3	unknown	3	3				0
2	Bolivia	2	0	2	2				0
2	Bolivia	1	0	2	2	1	1	2	0
2	Bolivia	2	0	2	2	1	1	2	0
1	Bolivia	2	0	2	3	1	1	1	0
2	Bolivia	2	0	2	2	1	2		0
2	Bolivia	1	0	2	2	3	2		0
2	Bolivia	1	0	2	2	3	2		0
2	Bolivia	1	0	1	2	1	1	1	0
2	Bolivia	3	0	3	3	1			0
2	Bolivia	2	0	2	2				0
2	Bolivia	3	0	2	3				0
2	Bolivia	1	0	2	2		2		0
2	Bolivia	1	0	2	2	1	2		0
2	Bolivia	2	0	2	2	3	1	5	0
2	Bolivia	1	0	2	2	1	2		0
2	Bolivia	1	0	2	2	3	1	10 (drowsiness)	0
2	Bolivia	1	0	1	3	1	1	1	0
2	Bolivia	1	0	2	3	1	2		0
2	Bolivia	1	0	3	3	1	1	2	0
1	Bolivia	2	0	1	2	1			0
2	Bolivia	1	0	2	2	1	2		0
2	Bolivia	2	0	2	2				1
2	Bolivia	1	0	2	2	3	2		1
2	Bolivia	2	0	2	2		1	2	0
2	Bolivia	3	0	3	3	3	1	2	0
1	Bolivia	1	0	2	2	1	1	2	0
2	Bolivia	2	0	2	1	1			0
1	Bolivia	2	0	2	2	1	2		0
2	Bolivia	1	0	3	3				0
2	Bolivia	3	0	3	3	1			0
2	Bolivia	2	0	2	2		1	1	2
2	Bolivia	2	0	2	2				2
2	Bolivia	1	0	2	1		1	1	0
1	Bolivia	3	0	3	3	1			0
2	Bolivia	3	1	1	2	1	2		0
2	Bolivia	3	0	1	3	1	1	1	0
2	Bolivia	2	0	3	3		1	2	3
2	Bolivia	2	0	2	2	1	1	4	3
2	Bolivia	3	unknown	3	3	1			0
2	Bolivia	2	1	2	2	1	1	1	0
2	Bolivia	2	1	1	3	1	1	5	0
2	Bolivia	3	0	2	2		1	1	0
1	Bolivia	3	0	3	3				0
1	Bolivia	2	0	3	3	1			0
2	Bolivia	1	0	2	2	1	1	1	0
1	Bolivia	1	0	2	2	1	1	1	0
2	Bolivia	3	0	2	2				0
1	Bolivia	3	0	3	3				0
2	Bolivia	2	0	1	3	1	2		0
1	Bolivia	2	0	2	3	1	1	4	0
2	Bolivia	3	0	2	2				0
2	Bolivia	3	0	3	3				0
2	Bolivia	2	0	2	1		1	4	4
1	Bolivia	3	unknown	3	3	1			4
2	Bolivia	1	0	2	3	1	1	1	0
2	Bolivia	1	0	2	2				5
2	Bolivia	2	0	2	2		1	5	5
2	Bolivia	2	0	2	2	1			5
2	Bolivia	3	1	2	2		2		0
2	Bolivia	3	unknown	3	3	1			0
1	Bolivia	2	0	2	3		2		6
1	Bolivia	2	0	2	3	1	1	9	6
1	Bolivia	1	0	2	2		2		0
2	Bolivia	2	0	1	2	1	1	1	0
2	Argentina	2	0	2	2				0
2	Argentina	2	0	2	2	1	1	2	7
2	Bolivia	2	0	2	2	1	2		7
1	Bolivia	3	0	1	2	3	1	1	0
1	Bolivia	2	0	2	2	1	2		0
2	Bolivia	3	0	2	2		1	2	0
1	Bolivia	2	1	2	2	1	1	1	8
1	Bolivia	1	3	2	3	1	1	10 (dizziness)	8
2	Bolivia	1	0	1	2	1	1	1	0
2	Bolivia	2	0	1	3	1	1	1	0
2	Bolivia	2	0	1	2	1	1	5	0
1	Bolivia	2	2	3	3	1	1	1	0
1	Bolivia	1	0	2	2	1	1	2	9
2	Bolivia	1	0	2	2	1	2		9
1	Bolivia	2	0	2	2	1	1	1	0
1	Bolivia	2	1	2	2	1	1	1	0
2	Argentina	2	0	2	2	1	1	1	0
2	Bolivia	1	0	2	2	1			0
2	Bolivia	2	unknown	2	2	3			0
2	Bolivia	1	0	2	2	1	2		10
2	Bolivia	2	0	1	2	1	1	1	10
2	Bolivia	2	unknown	1	2	1			10
2	Bolivia	2	0	2	2		1	1	0
2	Bolivia	2	0	2	2		1	5	0
1	Bolivia	3	0	3	3	3	1	1	0
2	Bolivia	2	0	2	3	1			0
1	Bolivia	2	0	2	3		2		11
2	Bolivia	1	0	2	2	1			11
2	Bolivia	3	unknown	3	3	1			0
2	Bolivia	3	0	2	2	1	1	1	12
1	Honduras	2	3	2	2		1	6	12
2	Bolivia	2	0	2	3	1	1	5	0
2	Bolivia	1	0	2	1		1	1	0
1	Bolivia	1	0	1	2		1	1	0
1	Bolivia	3	0	2	2	1	2		0
1	Bolivia	3	3	2	2	1			0
1	Bolivia	1	1	2	2	1			0
2	Bolivia	3	0	2	3	1	2		0
2	Bolivia	3	0	1	3	1	1	4	0
1	Bolivia	1	0	2	2	1			0
1	Honduras	1	0	2	2				0
2	Bolivia	2	0	1	2		1	1	0
2	Argentina	3	0	1	3	1	1	4	0
2	Bolivia	2	0	2	2	1			0
1	Bolivia	2	1	2	2				0
2	Bolivia	2	0	3	3				0
2	Bolivia	2	0	1	2	1	2		0
1	Bolivia	1	0	2	2	1	2		0
2	Bolivia	3	unknown	3	3				13
2	Argentina	3	0	2	2				13
2	Bolivia	2	0	2	2		1	1	0
2	Bolivia	1	1	2	3	1	2		0
1	Bolivia	1	0	2	2	3			0
1	Bolivia	2	0	2	2		1	6	0
1	Bolivia	1	1	2	2	1	2		0
2	Bolivia	2	1	2	2	1	1	1	0
1	Bolivia	1	0	1	2	1			14
2	Bolivia	2	0	2	2		1	4	14
2	Ecuador	3	0	2	2	1			0
2	Bolivia	1	0	2	2	1	2		0
2	Bolivia	2	0	2	2	1	1	5	0
2	Bolivia	2	0	2	2		1	4	0
1	Bolivia	1	0	2	2	1	2		0
1	Bolivia	2	1	2	2		1	1	0
2	Bolivia	1	0	2	2	1	1	10 (drowsiness)	0
1	Bolivia	3	unknown	3	3	1			0
1	Bolivia	3	0	3	2				0
2	Bolivia	1	0	2	2	1			0
2	Bolivia	2	0	2	2	3	1	1	0
1	Bolivia	3	0	2	2	1			0
2	Bolivia	2	0	2	2	1	1	1	0
1	Bolivia	1	0	2	2		1	2	0
2	Bolivia	2	1	2	2		2		0
2	Bolivia	1	0	2	2		1	2	0
2	Bolivia	2	1	2	2	1	1	1	15
2	Bolivia	2	0	2	2		1	10 (baldness)	15
1	Bolivia	3	0	2	1	1	2		0
2	Bolivia	2	0	1	2	1	1	6	0
2	Bolivia	3	0	2	2	1	1	2	0
1	Bolivia	1	0	1	3	1			0
1	Bolivia	1	0	1	2	1	1	2	0
1	Bolivia	3	0	2	2	1	1	1	0
2	Bolivia	1	0	1	2	1	1	1	0
2	Bolivia	2	0	2	1	1			0
2	Bolivia	3	unknown	3	3	1			0
1	Bolivia	1	0	2	2		1	1	0
2	Bolivia	2	0	2	2	1			0
1	Bolivia	1	0	1	2	1	1	1	0
1	Bolivia	2	1	2	3	1	2		0
1	Bolivia	1	0	2	3				0
2	Honduras	2	0	2	3	1	1	4	0
2	Bolivia	3	0	2	2				0
1	Bolivia	3	0	2	2	1	1	2	0
2	Bolivia	1	0	2	2				0
2	Bolivia	1	0	2	2	1	1	4	0
1	Bolivia	1	0	2	1	1			0
2	Bolivia	3	0	2	2	1	1	1	0
2	Bolivia	1	0	2	3	1	1	1	0
2	Bolivia	1	0	1	2		2		0
1	Bolivia	2	0	2	2	1	2		0
2	Bolivia	1	0	2	2				0
2	Bolivia	3	0	3	3	1	2		0
2	Bolivia	2	0	2	2		1	1	0
2	Bolivia	2	0	1	3	1	1	1	0
2	Bolivia	3	unknown	3	3	1			16
2	Bolivia	2	0	1	2	1	2		16
2	Bolivia	3	unknown	3	3	1			0
1	Bolivia	1	0	2	3		1	1	0
2	Bolivia	2	0	2	2	1	1	4	0
2	Ecuador	3	0	3	3	1			0
2	Bolivia	2	1	2	3	1			0
2	Bolivia	1	0	2	1		2		0
2	Bolivia	2	0	2	2	1	1	6	0
1	Bolivia	1	0	2	2		1	2	0
2	Bolivia	1	0	2	3	1	1	2	0
1	Bolivia	2	0	2	3	1			0
2	Bolivia	3	0	3	3		1	4	0
2	Honduras	2	0	2	3		1	1	0
2	Bolivia	1	0	2	3		1	1	0
2	Bolivia	2	0	3	3	3			0
1	Bolivia	2	0	2	1	1			0
2	Bolivia	2	0	2	2	1	2		0
2	Bolivia	3	0	3	3	1			0
1	Bolivia	2	0	1	2	1	1	4	0
1	Bolivia	2	0	2	2	1	1	1	0
1	Bolivia	1	0	1	2	1	2		0
2	Bolivia	3	unknown	3	3	1			0
2	Bolivia	2	0	1	2				0
1	Bolivia	1	0	2	2		1	1	0
2	Bolivia	1	0	1	3	1	1	2	0
1	Bolivia	1	0	2	2		2		0
1	Bolivia	1	0	1	2	1	1	6	0
2	Bolivia	2	0	2	2	1	1	2	0
2	Bolivia	1	0	2	1	1			0
2	Bolivia	3	0	1	3				17
1	Bolivia	2	1	2	3				17
2	Bolivia	2	0	1	3	1	2		0
2	Bolivia	1	0	2	2	1	2		18
2	Bolivia	1	0	2	1	3	2		18
2	Argentina	2	0	2	2	1			0
2	Bolivia	1	0	1	3	1			0
1	Bolivia	3	1	1	2		1	2	0
1	Bolivia	1	0	2	3		1	2	0
2	Bolivia	2	1	2	3				0
1	Bolivia	1	1	2	1	1	2		0
2	Bolivia	1	0	1	2	3	2		0
1	Bolivia	2	0	2	2	3			0
2	Bolivia	3	0	3	3		1	1	0
2	Bolivia	2	0	2	2		1	1	0
2	Bolivia	2	0	2	2	1	1	2	0
2	Bolivia	2	0	2	2	1	1	1	0
2	Bolivia	1	0	2	2	1	2		0
1	Bolivia	3	0	2	3	3	1	10 (drowsiness)	0
2	Bolivia	1	0	2	2	1	1	1	0
2	Bolivia	2	1	2	3				0
2	Bolivia	1	0	2	2	1	1	2	0
2	Bolivia	1	0	1	3	1			0
2	Bolivia	2	0	2	3	1	1		0
2	Bolivia	1	0	1	3	1			0
2	Bolivia	3	0	2	2	3	1	4	19
1	Bolivia	3	0	3	3	1	2		19
2	Bolivia	2	0	2	2	1	1	2	0
1	España	3	unknown	3	3				0
1	Bolivia	1	2	2	2		1	6	0
2	Brasil	3	0	1	3	1	2		0
2	Brasil	1	1	2	2				0
1	Bolivia	2	0	1	2		1	1	0
1	El Salvador	3	unknown	3	3	1			0
2	Bolivia	2	0	2	2	1	1	2	0
1	Bolivia	2	0	2	2	1	1	1	0
2	Bolivia	3	unknown	3	3	1			0
2	Bolivia	3	unknown	3	3				0
2	Bolivia	2	2	1	3	1	2		0
1	Bolivia	2	0	1	2		2		0
1	Bolivia	2	0	2	2	1	2		0
2	Bolivia	2	0	1	3	1	1	1	0
2	Bolivia	2	1	2	2		1	1	0
2	Bolivia	1	0	1	2	1			0
2	Bolivia	2	0	2	2				20
2	Bolivia	3	1	2	2	1			20
1	Bolivia	2	0	2	2	1			0
2	Bolivia	2	0	2	2		1	6	0
1	Bolivia	3	unknown	3	3				0
1	Bolivia	1	0	2	3	1	2		0
2	Bolivia	1	0	2	3	1			0
2	Bolivia	3	0	1	2	1	1	5	0
2	Bolivia	1	0	2	2	1			0
2	Bolivia	2	0	1	2	1	2		0
2	Bolivia	2	0	2	2		1	1	0
2	Bolivia	1	0	2	2	1			0
1	Bolivia	2	0	2	2	1	1	1	0
2	Bolivia	3	0	2	1				0
2	Bolivia	2	0	2	2		1	1	0
2	Bolivia	3	0	1	3	1			0
1	Bolivia	1	0	2	1				0
2	Bolivia	3	3	2	2	1	2		0
1	Bolivia	3	0	2	2	1			0
2	Bolivia	2	0	2	2	1	1	6	0
2	Argentina	2	0	2	2				0
2	Bolivia	1	0	2	2	1	1	4	21
2	Bolivia	1	0	2	2	1			21
2	Bolivia	3	1	3	3				0
2	Bolivia	1	0	2	2		1	4	0
1	Bolivia	3	1	2	2	1			22
2	Bolivia	1	1	2	2		2		22
2	Bolivia	1	0	2	2	1	2		23
2	Bolivia	2	0	1	2		2		23
2	Bolivia	2	0	2	2		1	1	0
1	Bolivia	2	0	2	2	1	1	2	0
2	Bolivia	1	0	1	2				0
1	Colombia	3	unknown	3	3				0
2	Bolivia	3	0	2	3	1			0
2	Bolivia	2	0	2	2	1	1	5	24
2	Bolivia	1	1	2	2	1	2		24
2	Bolivia	2	0	2	3				0
2	Bolivia	1	0	2	2		1	2	0
2	Bolivia	2	0	1	2	1	1	6	0
2	España	2	0	3	2				0
1	España	3	unknown	3	3	3			0
2	Bolivia	2	0	2	2	3			0
1	Bolivia	3	1	2	2	1	1	2	0
2	Bolivia	3	unknown	3	3	1			0
2	Bolivia	2	0	2	2	1	1	1	0
1	Bolivia	2	1	2	2				0
2	Bolivia	3	0	3	3				0
2	Bolivia	1	0	2	2				0
2	Bolivia	2	0	2	2	1	1	1	25
2	Bolivia	2	0	2	2	3	1	1	25
1	Bolivia	3	0	1	2	1			0
2	Bolivia	1	0	2	2	3	2		0
1	Bolivia	3	unknown	3	3	1			0
1	Bolivia	2	0	2	2				0
1	Bolivia	3	3	1	2				0
2	Bolivia	2	0	2	2		1	2	0
1	Bolivia	1	0	2	2	1	2		26
1	Honduras	1	0	2	2		2		26
1	Bolivia	1	0	2	3	1			27
2	Bolivia	2	1	2	3		1	9	27
2	Bolivia	3	0	3	3		1	2	27
1	Argentina	2	0	2	2		1	9	0
1	Bolivia	1	3	2	3		2		0
2	Bolivia	3	unknown	3	3				0
1	Bolivia	3	0	2	2	1			0
1	Argentina	2	0	2	3	1	1	1	0
2	Bolivia	1	0	1	2		1	1	0
1	Bolivia	2	1	2	2	1	2		0
1	Bolivia	3	0	3	3		1	1	0
1	Bolivia	3	unknown	3	3				0
2	Argentina	2	0	2	2		1	1	0
2	Bolivia	2	0	2	2	1	1	1	0
1	Bolivia	2	1	2	2	3	2		0
2	Bolivia	2	0	3	3	3			0
2	Bolivia	1	0	2	2		1	2	0
1	Bolivia	3	1	3	3	1	2		0
2	Bolivia	2	1	2	2	1	1	4	0
2	Venezuela	2	0	3	2	1	1	1	0
2	Bolivia	2	0	2	2	1	1	2	0
1	Bolivia	1	0	2	2		2		0
1	Bolivia	3	0	3	3		2		0
2	Bolivia	3	1	1	3	1	2		0
2	Argentina	1	0	2	2	1	1	4	0
2	Bolivia	2	0	2	2		1	5	0
2	Bolivia	1	0	1	2	1			0
2	Bolivia	3	0	1	3	1	1	6	0
1	Bolivia	2	0	2	2				0
2	Bolivia	2	0	1	2	1	1	4	0
1	Bolivia	3	3	3	3	1			0
2	Bolivia	2	0	2	2		1	10 (asthenia)	0
1	Bolivia	1	0	2	2	1	2		0
1	Bolivia	2	0	2	2		1	1	0
2	Bolivia	3	0	3	3	1	2		0
1	Bolivia	2	0	2	2	1			0
2	Bolivia	2	0	2	2	1	2		0
2	Bolivia	2	0	1	2	1	1	1	0
2	Bolivia	1	0	2	2	1			0
2	Bolivia	3	0	3	3	1	1	2	0
2	Bolivia	2	0	2	2	1	1	1	0
1	Bolivia	2	0	2	2	1	2		0
2	Bolivia	1	0	2	2	1	2		0
2	Bolivia	1	0	1	1	1			0
1	Bolivia	2	0	2	3		1	9	0
2	Bolivia	2	0	2	2	1	1	5	0
2	Bolivia	1	0	2	3				0
1	Bolivia	2	0	2	2	1			0
2	Bolivia	1	0	2	2				0
1	Bolivia	3	0	3	3	1			0
2	Bolivia	3	0	1	3	1			28
1	Bolivia	1	0	2	2	1	1	2	28
2	Bolivia	2	0	2	2	1	1	2	0
1	Bolivia	1	0	2	2				0
2	Bolivia	1	0	2	2	1	1	5	0
2	Bolivia	1	0	2	2	1	1	1	0
2	Bolivia	3	0	2	2		1	2	0
1	Honduras	2	0	2	2	1	1	1	0
2	Bolivia	1	0	2	2	1			0
2	Bolivia	3	0	2	3	1			0
1	Bolivia	2	0	2	2	1	2		0
1	Bolivia	2	0	2	2	1			0
1	Bolivia	1	0	2	2		2		0
1	Bolivia	1	0	2	2		2		0
2	Bolivia	1	0	2	2	1	1	2	0
2	Bolivia	1	0	2	2	1			0
1	Bolivia	1	0	2	2				29
1	Bolivia	2	1	2	2				29
2	Bolivia	1	0	2	2		2		29
2	Bolivia	2	1	1	3		1	4	0
2	Bolivia	2	0	2	2		2		0
2	Bolivia	2	0	2	3	1	1	1	0
2	Bolivia	2	0	1	2	1			0
2	Bolivia	2	1	2	3		1	1	0
1	Bolivia	3	0	2	2	1	1	5	0
1	Bolivia	2	0	2	2	1	1	1	0
2	Bolivia	1	2	1	2	1	2		0
2	Bolivia	3	1	3	3	1			0
2	Bolivia	1	0	2	2				0
2	Bolivia	2	0	2	2				0
2	Bolivia	2	0	2	2	1	1	2	0
1	Bolivia	1	0	1	3				0
2	Bolivia	1	0	2	2	1	2		0
2	Bolivia	3	unknown	3	3	3			0
2	Bolivia	1	0	2	2	1	1	1	0
2	Bolivia	3	1	2	2				0
1	Bolivia	2	0	2	3				0
2	Bolivia	3	0	3	3		1	5	0
1	Bolivia	1	0	2	2	1	1	2	0
1	Bolivia	2	0	3	3	1			0
1	Bolivia	3	0	3	3	1			0
2	Bolivia	1	0	1	1	1	1	4	0
2	Bolivia	2	unknown	3	3				0
2	Bolivia	2	0	2	2	1	1	8	0
1	Bolivia	2	1	2	2	1			0
2	Bolivia	1	0	2	2	1	1	1	0
2	Bolivia	2	0	3	3	3			0
2	Bolivia	1	0	2	3		1	1	0
1	Bolivia	1	0	2	2		2		30
2	Bolivia	3	0	3	3				30
2	Bolivia	2	0	2	3	1			0
1	Bolivia	3	0	3	3	1			0
2	Bolivia	2	0	2	2	3			0
2	Bolivia	2	0	2	2		1	2	0
1	Bolivia	3	unknown	3	3	1			0
1	Bolivia	3	0	2	2		2		0
1	Bolivia	3	unknown	3	3				0
2	Bolivia	1	0	2	2		1	1	0
2	Bolivia	2	0	2	3	1	1	1	0
1	Bolivia	2	0	1	2	1	1	7	0
2	Bolivia	1	0	2	2				0
2	Bolivia	3	unknown	3	3				31
1	Bolivia	1	0	2	2	1	1	2	31
2	Bolivia	3	0	2	2				32
2	Bolivia	3	unknown	3	3	1			32
1	Bolivia	2	0	1	2				33
2	Bolivia	3	unknown	3	3	1			33
2	Bolivia	2	0	1	2				0
1	Bolivia	2	0	1	2	1			34
1	Bolivia	3	0	2	2	1			34
1	Bolivia	2	0	2	2				0
1	Bolivia	1	0	2	3				0
2	Bolivia	1	0	2	2		1	1	0
1	Bolivia	2	0	2	1		1	4	0
2	Bolivia	2	1	2	2	1	1	2	0
1	Bolivia	3	0	3	2		1	9	0
1	Bolivia	1	0	1	2	1	1	1	0
2	Bolivia	3	1	1	3		1	1	0
2	Bolivia	3	0	2	2	1	2		35
2	Bolivia	3	0	2	2	1	2		35
2	Bolivia	2	0	1	3	1	1	5	0
2	Bolivia	3	0	2	2		1	2	0
1	Bolivia	2	1	1	2	1	1	8	0
1	Bolivia	1	unknown	2	2				0
2	Bolivia	2	0	3	2				0
2	Bolivia	1	0	3	3	1			0
2	Bolivia	2	1	2	2		1	1	0
2	Bolivia	3	2	3	3				36
1	Bolivia	1	0	1	2		1	2	36
1	Bolivia	2	0	2	2		1	9	36
2	Bolivia	2	0	1	2		1	2	37
2	Bolivia	2	0	2	2		2		37
2	Bolivia	2	0	1	2				0
1	Bolivia	3	0	3	3	1			0
1	Bolivia	1	0	3	3	1			0
1	Bolivia	2	0	2	2	1	1	1	0
2	Bolivia	2	0	2	2	1	1	1	0
1	Bolivia	3	1	2	3	1	1	6	0
2	Bolivia	1	0	2	2	1	1	6	38
1	Bolivia	1	0	1	2	1			38
1	Bolivia	2	0	2	2	1	1	5	0
2	Bolivia	3	1	3	3	1	1	1	0
2	Bolivia	1	0	3	3	1			0
2	Bolivia	2	0	1	1	1	1	1	0
1	Argentina	2	2	2	2	1	1	5	0
1	Bolivia	2	0	2	1		1	6	0
1	Bolivia	2	0	2	2		1	2	0
1	Bolivia	2	0	2	2		1	2	0
2	Bolivia	2	0	1	2	1	1	9	0
2	Bolivia	1	0	2	2	1	1	10 (drowsiness)	0
2	Bolivia	2	0	2	3		1	6	0
2	Bolivia	2	0	1	2	1	1	10 (dysgeusia)	0
2	Bolivia	3	0	2	3	1	1	5	0
2	Bolivia	1	1	2	3	1	2		0
1	Bolivia	1	0	2	3	1	1	9	0
1	Bolivia	2	0	2	2				0
2	Bolivia	2	0	2	2				0
2	Bolivia	3	0	2	2		1	1	0
2	Bolivia	3	0	1	2	1			39
2	Bolivia	3	0	2	2	1	2		39
2	Bolivia	3	0	3	2	1			0
2	Bolivia	1	1	2	2	1	1	1	0
1	Bolivia	3	unknown	3	3				0
2	Bolivia	1	1	1	3	1	1	1	0
1	Bolivia	2	0	2	2	1	1	1	0
2	Bolivia	2	0	1	2		1	1	0
2	Bolivia	3	0	2	2	1	2		0
2	Bolivia	3	1	2	3	1			0
2	Bolivia	3	0	2	2	1			0
2	Bolivia	3	1	3	2	1	1	1	0
1	Bolivia	2	0	2	2	1	1	4	40
2	Bolivia	2	0	2	2	1	1	4	40
1	Bolivia	2	0	2	1	1			0
2	Bolivia	2	unknown	3	3	1			0
1	Bolivia	2	0	2	2	1	1	2	0
2	Bolivia	1	0	2	2	1	2		0
1	Bolivia	2	0	2	2	1	2		0
1	Bolivia	2	0	2	2	1	2		0
1	Bolivia	3	1	2	2				0
2	Bolivia	3	0	3	3		1	1	0
2	Bolivia	1	0	1	2	1	1	6	0
2	Bolivia	2	0	2	2		1	2	0
1	Bolivia	1	1	2	1	1	1	1	41
2	Bolivia	1	0	2	2		1	1	41
1	Bolivia	1	0	3	3	1			0
1	Bolivia	2	0	2	3		1	1	42
2	Bolivia	2	1	2	3	1	1	2	42
2	Bolivia	3	unknown	3	3	1			42
1	Bolivia	3	0	2	2	1			0
1	Bolivia	3	0	2	2	1			0
1	Bolivia	2	0	1	2	1	1	1	0
1	Bolivia	3	0	2	2				0
2	Bolivia	1	0	2	2	1			0
2	Bolivia	3	0	1	3	1			0
1	Bolivia	3	unknown	3	3	1			0
1	Bolivia	3	2	2	2		1	9	0
1	El Salvador	3	0	3	3				0
1	Ecuador	1	0	2	2	1	1	1	43
2	Bolivia	2	0	2	2	3	1	5	43
2	Bolivia	3	unknown	3	3	1			43
2	Bolivia	2	0	3	3	1	2		0
1	Bolivia	3	0	2	2		2		0
2	Bolivia	2	0	3	3	1			0
2	Argentina	1	0	2	3		1	1	0
2	Bolivia	1	0	2	2		1	5	0
2	Bolivia	2	0	2	2	1			0
2	Bolivia	2	0	2	2	1	1	1	0
2	Paraguay	3	0	2	2	1			0
2	Paraguay	2	0	2	2	1	1	2	0
2	Bolivia	2	0	2	2	1	1	2	0
1	Bolivia	2	0	2	3	1			44
2	Bolivia	1	0	1	3	1			44
2	Bolivia	2	1	2	3				0
2	Bolivia	3	0	2	2				0
2	Bolivia	2	0	2	2		1	1	45
2	Bolivia	2	0	3	3	1	1	2	45
2	Bolivia	2	0	2	2		1	1	0
2	Bolivia	1	0	1	3				0
2	Bolivia	2	0	1	3		1	2	0
2	Bolivia	3	0	2	2		1	6	0
1	Bolivia	3	0	3	3	1			0
2	Bolivia	2	0	2	3		1	8	0
1	Bolivia	1	1	1	2	1			0
2	Bolivia	2	0	2	3	1			0
2	Bolivia	2	1	2	2		1	1	46
1	Bolivia	3	2	2	1		1	9	46
2	Bolivia	2	1	2	2	1	1	1	46
1	Bolivia	2	0	2	2	1	1	1	0
1	Bolivia	1	0	1	3				0
1	Bolivia	2	0	2	2	1	2		0
2	Bolivia	2	1	2	2	1	1	2	0
2	Bolivia	3	1	2	2	1			0
2	Bolivia	2	0	2	2	1	1	2	0
2	Bolivia	1	0	2	3				0
2	Bolivia	1	0	2	2	1	1	2	0
2	Bolivia	2	unknown	3	3	1			0
2	Bolivia	2	0	2	2	1	1	8	47
1	Bolivia	3	0	2	2	1	1	1	47
2	Bolivia	2	0	1	2		1	7	0
1	Bolivia	1	0	2	2		1	7	0
1	Bolivia	3	0	2	2	1			48
1	Bolivia	3	unknown	3	3	1			48
2	Bolivia	2	0	2	2	1			0
2	Bolivia	2	0	2	2				0
1	Bolivia	2	0	2	2	1	1	1	0
1	Bolivia	3	0	2	2	1			0
2	Bolivia	2	0	2	1				0
1	Bolivia	2	0	2	2	1	1	2	0
2	Bolivia	2	0	1	2		1	1	0
1	Bolivia	2	0	2	3	1	1	9	0
2	Bolivia	2	0	2	2	1	1	1	0
2	Bolivia	2	0	1	2	1			0
2	Bolivia	2	0	2	2	1	1	1	0
2	Bolivia	1	0	1	2	1	1	1	0
2	Bolivia	1	0	2	2		1	1	0
2	Bolivia	2	0	2	2	1	1	1	49
1	Bolivia	2	0	1	2	1	2		49
2	Bolivia	2	0	2	3				0
1	Bolivia	1	0	2	2	1	2		0
2	Bolivia	2	0	1	2		1	1	0
2	Bolivia	3	0	3	3	1	1	1	0
2	Bolivia	3	unknown	3	3				0
2	Bolivia	2	0	2	2	1	1	1	0
2	Bolivia	2	0	2	2	1	1	1	0
2	Bolivia	2	0	2	3	1	1	2	0
2	Ecuador	2	1	2	2	1	1	2	0
2	Bolivia	2	0	2	2		1	5	0
2	Bolivia	3	0	2	2		1	2	0
2	Bolivia	2	0	2	2	1	1	1	0
2	Bolivia	2	0	1	2		1	1	0
2	Bolivia	1	0	2	2	1	2		0
1	Bolivia	2	1	2	2		2		0
2	Bolivia	2	0	1	2	1	1	10 (rash)	0
2	Argentina	1	0	2	3	1	1	1	0
2	Bolivia	1	0	2	2	1	1	1	0
2	Bolivia	2	0	1	2	1	1	1	0
1	Bolivia	2	0	1	2	1	1	1	0
1	Bolivia	1	1	1	3				50
2	Bolivia	2	0	2	2	1	1	5	50
2	Bolivia	1	0	1	2	1	2		0
2	Bolivia	1	0	1	3	1			0
2	Bolivia	1	2	2	2	1	2		0
2	Bolivia	2	0	2	2	1	1	1	51
2	Bolivia	3	0	2	2		1	1	51
1	Bolivia	1	1	1	2	3	2		0
2	Bolivia	2	0	1	3	1	2		0
2	Bolivia	3	0	3	3	1			0
1	Bolivia	2	0	2	3		1	1	0
2	Argentina	3	0	2	1	1			0
1	Bolivia	1	0	1	2	1			0
2	Bolivia	2	0	2	2	1	1	6	0
1	Bolivia	1	0	1	2	1	1	1	0
2	Bolivia	1	0	2	2	1	2		0
2	Bolivia	2	0	2	2	1	1	1	0
2	Bolivia	1	2	1	3	1			0
1	Bolivia	3	1	3	3	1			0
1	Chile	1	0	1	3	3	1	1	0
2	Bolivia	1	0	2	3	1			0
2	Bolivia	1	0	1	2	1	1	1	52
2	Bolivia	1	0	1	2	1	2		52
2	Bolivia	3	0	2	2	1			0
2	Bolivia	1	0	2	2	1			0
1	Bolivia	3	0	2	2	1			53
1	Bolivia	3	0	3	3				53
2	Bolivia	3	0	3	3	1			0
2	Bolivia	3	unknown	3	3	1			0
2	Bolivia	1	unknown	3	3				0
2	Bolivia	3	0	2	2	3			0
2	Bolivia	2	0	2	2	1	1	1	0
2	Bolivia	3	0	3	3	1			54
1	Bolivia	2	0	2	2	1	1	2	54
2	Colombia	2	0	1	3	1	1	1	0
2	Bolivia	2	0	3	3				0
2	Bolivia	2	0	2	2		1	2	0
1	Bolivia	1	0	2	2	1			0
1	Bolivia	3	0	3	3				55
2	Bolivia	2	0	1	3		2		55
1	Bolivia	1	0	2	2	1	2		0
2	Bolivia	2	0	2	2	1			56
2	Bolivia	2	0	2	2	3	1	2	56
2	Bolivia	1	0	2	2	1			56
2	Bolivia	2	unknown	2	3		1	1	0
2	Bolivia	2	0	1	3		2		57
2	Bolivia	3	unknown	3	3	1			57
2	Venezuela	2	0	2	2		1	2	0
1	Bolivia	2	0	2	3	1	1	1	0
2	Bolivia	2	1	2	2	3			0
2	Bolivia	2	0	2	3				0
2	Bolivia	3	0	2	2		2		0
2	Bolivia	1	0	1	2		1	6	0
2	Bolivia	3	0	3	3		1	5	0
1	Bolivia	3	0	3	3				0
2	Bolivia	2	0	2	2				0
1	Bolivia	3	0	3	3		1	1	0
2	Bolivia	3	1	2	2		2		0
1	Bolivia	3	0	1	3	1	1	1	0
2	Honduras	2	0	1	3		1	1	0
2	Bolivia	2	0	2	2		1	1	0
2	Bolivia	2	0	1	3	1	1	1	0
2	Bolivia	2	0	2	2	1	1	2	0
2	Bolivia	3	0	3	3				0
1	Bolivia	2	3	2	3	1	1	4	0
2	Bolivia	3	0	2	3		1	1	0
2	Bolivia	2	0	2	1		1	5	0
2	Bolivia	2	unknown	3	3	1			0
2	Bolivia	2	0	2	2	1	1	1	0
2	Bolivia	1	0	2	2		1	10 (drowsiness)	0
2	Bolivia	1	0	2	3	1	1	1	0
2	Bolivia	1	1	2	2		2		0
1	Bolivia	1	0	2	3	1			0
2	Bolivia	2	0	2	2	1			0
2	Bolivia	1	0	2	2				58
1	Bolivia	3	1	3	3	1			58
2	Bolivia	1	3	2	2	1	1	1	59
2	Bolivia	1	0	2	2		2		59
1	Bolivia	1	0	3	3				0
2	Bolivia	2	0	2	2	1	1	1	0
2	Bolivia	2	0	2	3	1	1	2	0
2	Bolivia	2	1	2	2	1	1	6	0
2	Bolivia	1	0	2	2		1	2	0
2	Bolivia	2	0	2	2		2		0
1	Ecuador	3	unknown	3	3	1			0
2	Bolivia	1	0	2	3	1			0
2	Bolivia	1	0	1	3	1	1	2	60
2	Bolivia	2	1	1	2	1	1	9	60
2	Bolivia	2	0	1	2	1	1	1	60
2	Bolivia	2	1	2	2	1	1	7	0
2	Bolivia	2	0	1	3	1	2		0
1	Bolivia	1	0	2	2		2		0
2	Bolivia	1	0	2	1	1	2		0
2	Bolivia	1	1	2	2	1	1	4	0
2	Bolivia	2	0	1	2	1	2		0
2	Bolivia	2	0	2	2				0
2	Bolivia	2	0	3	3	1	1	1	0
2	Bolivia	2	0	2	1	1	1	6	0
1	Bolivia	3	1	3	3	1			0
1	Bolivia	2	0	2	2	1			0
1	Bolivia	1	0	2	3		1	1	0
1	Bolivia	2	0	1	2				0
1	Bolivia	3	0	2	2		1	1	0
1	Bolivia	1	0	2	2		2		0
2	Bolivia	2	0	2	2	1	1	2	0
2	Bolivia	3	unknown	3	3	3			0
2	Bolivia	2	0	2	2				0
1	Bolivia	2	0	3	3	1	1	1	0
2	Bolivia	1	0	2	2	1	2		0
2	Paraguay	1	0	2	2	1			0
2	Bolivia	3	0	2	3	1	1	4	0
1	Bolivia	2	0	1	3	1			0
2	Bolivia	2	0	2	2	1			0
2	Bolivia	2	0	2	3		1	1	0
2	Bolivia	1	0	2	2	1	2		0
2	Argentina	3	0	2	2	1			0
1	Argentina	3	0	2	3	1	1	9	0
1	Bolivia	3	1	2	2	1			0
1	Honduras	1	0	2	2	1	2		61
1	Argentina	1	0	3	3	1	2		61
2	Bolivia	1	1	2	2	3	1	2	62
2	Bolivia	2	0	2	2	3			62
2	Bolivia	3	0	2	2	1	2		0
2	Bolivia	1	0	2	3	1	1	1	0
2	Bolivia	1	0	2	2		2		0
2	Bolivia	2	0	3	3	1	1	6	63
2	Bolivia	2	0	2	1	1	1	1	63
1	Bolivia	2	0	2	1				0
2	Bolivia	2	0	2	2		1	5	0
1	Bolivia	1	0	1	2	1	1	9	0
2	Bolivia	3	0	2	2		1	2	0
2	Bolivia	1	0	2	3	1			0
1	Bolivia	3	0	3	3	3			0
2	Bolivia	3	0	3	3	1	1	1	0
1	Bolivia	3	0	1	2				0
1	Bolivia	1	2	2	1		1	1	0
2	Bolivia	1	1	1	3	1	2		0
1	Bolivia	3	0	2	2	1	2		64
1	Bolivia	1	1	2	2		1	1	64
1	Paraguay	3	0	3	3	1	1	2	0
2	Bolivia	2	0	2	2	1			0
2	Bolivia	3	0	2	2				0
2	Bolivia	3	0	3	3	1	2		0
2	Bolivia	3	unknown	3	3	1			0
1	Bolivia	1	1	2	2		1	1	0
2	Bolivia	1	0	2	2	1			0
2	Bolivia	1	1	2	2		1	4	0
2	Bolivia	1	1	1	2		1	4	0
2	Bolivia	3	0	3	3	3	2		0
2	Bolivia	1	0	2	2	1	1	2	0
2	Bolivia	2	0	1	1	1	2		0
2	Bolivia	1	3	2	2				0
1	Bolivia	3	0	2	1	1			65
2	Bolivia	2	0	2	2	1	1	1	65
2	Bolivia	3	unknown	3	3	3			0
2	Bolivia	2	0	2	2	1	1	1	0
1	Bolivia	2	0	2	2	1	2		0
2	Paraguay	1	0	2	2				0
2	Bolivia	1	0	2	2	1			0
1	Bolivia	2	3	1	3	1	1	10 (dizziness)	0
2	Bolivia	2	0	3	3	1	1	4	66
2	Bolivia	2	0	2	2	1	2		66
2	Bolivia	1	0	2	2		1	1	67
1	Bolivia	1	0	2	2		2		67
2	Bolivia	1	0	2	2	1	1	2	68
2	Bolivia	1	0	2	2		1	2	68
2	Bolivia	1	0	2	2	1	1	9	0
2	Bolivia	3	0	1	3	1	1	1	0
2	Bolivia	2	0	2	2	1	1	1	0
2	Bolivia	3	0	2	3	1	1	4	0
2	Bolivia	3	unknown	3	2	1			0
2	Bolivia	2	0	2	2		2		0
2	Bolivia	2	0	1	2		1	1	0
2	Bolivia	2	0	1	2	1	2		0
1	Bolivia	3	0	2	2		1	6	0
2	Bolivia	1	0	2	2	1	1	1	0
2	Bolivia	2	0	2	2		1	1	0
2	Bolivia	3	0	3	3	1			0
1	Bolivia	2	0	2	3	1	1	4	69
2	Bolivia	3	0	2	2	1	1	2	69
2	Bolivia	1	0	2	3	3	1	1	69
2	Bolivia	3	1	2	2	1	1	10 (angioedema)	0
2	Bolivia	3	0	3	3				0
2	Bolivia	3	0	3	3				0
2	Bolivia	2	0	2	2	1	1	1	0
2	Bolivia	2	0	1	2				70
2	Bolivia	2	0	2	2	1	1	10 (asthenia)	70
2	Bolivia	3	unknown	3	3	1			0
2	Bolivia	1	0	2	2				0
2	Bolivia	2	0	2	2				0
2	Bolivia	1	0	2	2	1	2		0
2	Bolivia	3	unknown	3	3	1			0
1	Bolivia	3	1	2	3	1	1	6	0
1	Bolivia	1	0	2	2	1	1	2	0
2	Bolivia	2	1	2	2	1	1	1	0
2	Bolivia	1	0	2	3	1	1	6	0
2	Bolivia	2	0	2	2	1	1	5	0
2	Bolivia	3	unknown	3	3	1			0
2	Bolivia	3	0	3	3	1	1	1	0
2	Bolivia	3	0	3	3	1			71
2	Bolivia	3	0	3	3	1			71
1	Bolivia	2	0	2	2		1	4	0
2	Bolivia	2	1	1	3	1	1	6	0
2	Bolivia	2	0	2	2	1	1	1	0
1	Bolivia	2	0	2	3	1	2		0
2	Bolivia	3	0	2	2	1	1	4	0
1	Bolivia	3	1	2	3	1	2		0
1	Bolivia	1	0	2	2	1			0
1	Bolivia	2	0	1	2		1	1	0
2	Bolivia	3	0	3	3	1			0
1	Bolivia	2	1	2	3	1			0
1	Bolivia	3	2	3	3	1			0
2	Bolivia	2	0	1	3	1			0
2	Bolivia	2	0	3	3				0
1	Bolivia	2	0	2	3				0
2	Bolivia	1	0	3	3	1			0
1	Bolivia	2	0	2	3				0
1	Bolivia	2	0	2	3	1			0
2	Bolivia	3	0	2	2				0
1	Bolivia	2	1	2	3				0
1	Bolivia	2	0	3	3				0
2	Bolivia	2	0	3	3				0
2	Bolivia	2	unknown	3	3				0
2	Paraguay	3	0	3	3	3			0
2	Bolivia	3	0	2	3				0
2	Bolivia	2	0	2	3	1			0
1	Bolivia	1	1	2	3	1			0
2	Bolivia	1	0	2	3	1			0
2	Bolivia	1	1	2	3	1			0
2	Bolivia	2	0	2	3	1			0
2	Bolivia	2	0	2	3				0
2	Bolivia	3	2	2	3	1			0
2	Bolivia	3	0	3	3				0
2	Bolivia	3	2	3	3	4			0
2	Bolivia	3	0	2	3	1			0
1	Bolivia	3	1	3	3	1			0
2	Bolivia	2	3	2	3	1			0
2	Bolivia	2	0	3	3	1			0
2	Bolivia	1	1	2	3	1			0
2	Bolivia	2	0	2	3	1			0
1	Bolivia	3	0	2	3	1			0
2	Bolivia	3	0	1	3				0
1	Bolivia	2	0	3	3	1			0
